# Supplementary material for: Diversity of Microbial Functional Genes Promotes Soil Nitrogen Mineralization in Boreal Forests
Source: Microorganisms. 2024 Aug 2;12(8):1577. doi: 10.3390/microorganisms12081577 (PMC11355967; doi:10.3390/microorganisms12081577)
Supplement: Supplementary file 1 [file microorganisms-12-01577-s001.zip]

Archive with 1 entries (1 files):
- microorganisms-3133675-supplementary.pdf
